# Supplementary material for: Characteristics of refractory disease and persistent symptoms in inflammatory arthritis: Qualitative framework analysis of interviews with patients and health care professionals
Source: Br J Health Psychol. 2025 Jan 8;30(1):e12780. doi: 10.1111/bjhp.12780 (PMC11707814; doi:10.1111/bjhp.12780)
Supplement: Supplementary file 1 — Appendices S1–S5. [file BJHP-30-0-s001.zip]

Archive with 5 entries (5 files):
- S1_-_Additional_Methodological_Information_V3_19.12.2024.docx
- S2 - Interview Schedules.docx
- S3 - Flowchart of participant recruitment process .docx
- S4 - Framework Examples.docx
- S5 - Framework Overview.docx
